# Supplementary material for: The Effect of Acyclic Retinoid on the Metabolomic Profiles of Hepatocytes and Hepatocellular Carcinoma Cells
Source: PLoS One. 2013 Dec 23;8(12):e82860. doi: 10.1371/journal.pone.0082860 (PMC3871542; doi:10.1371/journal.pone.0082860)
Supplement: Table S1 — The primers used in this study. (XLSX) [file pone.0082860.s002.xlsx]

## Sheet: Sheet1
Table S1. The primers used in this study
Gene symbol	Gene name	Forward	Reverse	Produce size
GAPDH	Glyceraldehyde 3-phosphate dehydrogenase	cgaccactttgtcaagctca	aggggtctacatggcaactg	228
PKM2	Pyruvate kinase isozymes M2	tgcagtggagctcagagaga	ccttggcctcactagcaaag	146
LDHA	Lactate dehydrogenase A	acgtcagcaagagggagaaa	cgcttccaataacacggttt	191
LDHB	Lactate dehydrogenase B	tgtgaatgtggcaggtgttt	ggcactttcaaccaccatct	106
PDK1	Pyruvate dehydrogenase lipoamide kinase isozyme 1	gacagggtctcgctcttttg	ttgtgcaataggccatgtgt	289
PDK2	Pyruvate dehydrogenase kinase isozyme 2	agctggtgcagagctggtat	ctgaggtagaagcggtccag	238
PDK3	Pyruvate dehydrogenase lipoamide kinase isozyme 3	caagcaattcttgtgcctca	ggtgaaaccccgtctctaca	103
PDK4	Pyruvate dehydrogenase lipoamide kinase isozyme 4	tctgaggctgatgactggtg	caaacattcaggaagcagca	137
PDHA1	Pyruvate dehydrogenase E1 component subunit alpha 1	gtgtcccagcttccatgttt	gtgagccatgatcacaccac	137
PDHA2	pyruvate dehydrogenase (lipoamide) alpha 2	gcatcccgtaactcctcaaa	aaaccgcgaatgaatttctg	194
PDHB	pyruvate dehydrogenase (lipoamide) beta	gaccaatggacatggaaacc	ggagcatccaggaaattgaa	148
