# Supplementary material for: The Effect of Acyclic Retinoid on the Metabolomic Profiles of Hepatocytes and Hepatocellular Carcinoma Cells
Source: PLoS One. 2013 Dec 23;8(12):e82860. doi: 10.1371/journal.pone.0082860 (PMC3871542; doi:10.1371/journal.pone.0082860)
Supplement: Table S2 — Quantification of major metabolites in JHH7 and Hc cells. (XLSX) [file pone.0082860.s003.xlsx]

## Sheet: Sheet1
Table S2. Quantification of major metabolites in JHH7 and Hc cells
ID	Metabolite	KEGG ID	HMDB ID	Concentration (pmol/106 cells)
				JHH7 EtOH			JHH7 ACR			Hc EtOH			Hc ACR			JHH7 EtOH		JHH7 ACR		Hc EtOH		Hc ACR
				JE1	JE2	JE3	JA1	JA2	JA3	HE1	HE2	HE3	HA1	HA2	HA3	Mean	SEM	Mean	SEM	Mean	SEM	Mean	SEM
A_0027	2-Oxoglutaric acid	C00026	HMDB00208	485.982	507.693	N.D.	N.D.	276.096	201.096	401.755	514.19	473.709	649.654	573.45	470.402	496.838	15.3516	238.596	53.033	463.218	56.9466	564.502	89.9605
A_0011	2-Oxoisovaleric acid	C00141	HMDB00019	40.1552	38.3491	45.6944	19.2277	22.1339	26.2529	27.9207	N.D.	28.9682	48.3377	35.8671	33.7014	41.3996	3.82751	22.5382	3.53002	28.4444	0.740674	39.3021	7.89967
A_0052	2-Phosphoglyceric acid	C00631	HMDB03391	68.0994	78.8244	61.3128	86.4007	45.5872	48.0017	N.D.	N.D.	N.D.	N.D.	N.D.	17.833	69.4122	8.82928	59.9966	22.8985	N.D.	N.A.	17.833	N.A.
A_0008	3-Hydroxybutyric acid	C01089,C03197	HMDB00011,HMDB00357,HMDB00442	98.9133	105.535	105.905	79.6333	86.5547	88.2743	65.167	66.0335	64.7977	71.0844	80.557	79.7142	103.451	3.93435	84.8208	4.57403	65.3328	0.634351	77.1185	5.24268
A_0053	3-Phosphoglyceric acid	C00197	HMDB00807	555.03	613.378	594.676	511.728	425.713	410.462	89.5517	102.428	94.1797	93.8099	103.478	127.903	587.695	29.7935	449.301	54.5988	95.3864	6.52231	108.397	17.5705
A_0107	ADP	C00008	HMDB01341	1699.91	1701.01	1592.07	1398.72	1389.24	1426.52	529.55	505.067	529.083	673.019	694.562	699.163	1664.33	62.5843	1404.83	19.374	521.233	14.0025	688.914	13.957
A_0093	AMP	C00020	HMDB00045	188.271	164.323	173.327	144.181	143.526	144.94	68.6729	64.8401	76.9337	87.8329	87.1329	84.0126	175.307	12.0963	144.215	0.707573	70.1489	6.18043	86.3261	2.03392
A_0118	ATP	C00002	HMDB00538	12769.6	12871.9	12296.7	8713.82	9083.42	9346.74	7009.29	8028.33	8034.76	9305.92	8816.47	8944.97	12646.1	306.892	9047.99	317.942	7690.79	590.204	9022.45	253.759
C_0050	Adenine	C00147	HMDB00034	13.083	11.3316	15.1561	15.5782	11.6097	9.5719	4.60757	N.D.	4.64247	5.26218	5.4664	7.16537	13.1903	1.91448	12.2533	3.05446	4.62502	0.0246764	5.96465	1.04486
C_0104	Adenosine	C00212	HMDB00050	13.2404	8.94598	11.7999	9.11225	6.85	6.86556	2.80913	3.55059	3.04304	4.10545	3.75749	3.8122	11.3288	2.18565	7.60927	1.30164	3.13425	0.379053	3.89172	0.187114
C_0007	Ala	C00041,C00133,C01401	HMDB00161,HMDB01310	52690.2	48040.1	47567.5	40906.6	38497.4	38216.3	5147.68	5387.46	5531.26	7313.5	6803.91	7102.25	49432.6	2831.03	39206.8	1478.77	5355.47	193.78	7073.22	256.03
C_0073	Arg	C00062,C00792	HMDB00517,HMDB03416	1266.5	1191.34	1256.08	1029.86	937.651	933.617	1256.62	1180.98	1305.94	1660.93	1495.22	1487.88	1237.97	40.719	967.044	54.4416	1247.85	62.9401	1548.01	97.8568
C_0043	Asn	C00152,C01905,C16438	HMDB00168	1408.49	1119.43	1101.77	1333.92	1146.64	1129.38	364.081	403.221	390.351	566.423	569.89	555.181	1209.9	172.214	1203.31	113.438	385.884	19.9489	563.831	7.68914
C_0048	Asp	C00049,C00402,C16433	HMDB00191,HMDB06483	30601.4	28129.9	29280	23260.7	22258.5	22356.7	8986.29	9033.02	9253.03	10102.3	10079.2	10512.4	29337.1	1236.73	22625.3	552.448	9090.78	142.439	10231.3	243.676
C_0024	Betaine	C00719	HMDB00043	141.298	144.963	135.488	109.633	108.228	107.547	47.5751	46.8959	47.5691	59.9527	54.261	48.2763	140.583	4.77794	108.469	1.06358	47.3467	0.39042	54.1633	5.83883
C_0029	Betaine aldehyde_+H2O	C00576	HMDB01252	N.D.	N.D.	N.D.	2.09335	N.D.	1.44283	N.D.	N.D.	N.D.	N.D.	N.D.	N.D.	N.D.	N.A.	1.76809	0.459986	N.D.	N.A.	N.D.	N.A.
A_0101	CDP	C00112	HMDB01546	94.883	88.688	91.3539	90.9232	80.2013	87.4418	23.8952	24.87	25.094	30.209	31.712	28.8813	91.6416	3.10751	86.1888	5.46966	24.6197	0.637392	30.2674	1.41624
A_0087	CMP	C00055	HMDB00095	42.7905	39.5774	40.6485	33.1843	36.3328	38.5594	8.6905	10.8855	8.71015	10.9918	11.7326	12.459	41.0054	1.63601	36.0255	2.70069	9.42871	1.26164	11.7278	0.733595
A_0114	CTP	C00063	HMDB00082	2309.12	2053.16	1886.14	1334.12	1659.46	1634.81	1104.9	1125.76	1164.26	1317.23	1258.81	1297.34	2082.81	213.041	1542.79	181.14	1131.64	30.1171	1291.13	29.6993
C_0091	Carnosine	C00386	HMDB00033	3.43977	N.D.	N.D.	N.D.	N.D.	2.54247	N.D.	N.D.	N.D.	5.93608	N.D.	N.D.	3.43977	N.A.	2.54247	N.A.	N.D.	N.A.	5.93608	N.A.
C_0015	Choline	C00114	HMDB00097	232.822	223.779	133.213	234.936	171.119	127.951	141.827	146.421	112.965	221.526	163.289	144.452	196.605	55.0848	178.002	53.8239	133.738	18.1356	176.422	40.1807
A_0057	Citric acid	C00158	HMDB00094	1264.99	1506.81	1438.41	1157.04	952.698	949.778	1919.56	1832.2	2002.65	2566.18	2542.7	2422.05	1403.4	124.65	1019.84	118.831	1918.14	85.2319	2510.31	77.3334
C_0074	Citrulline	C00327	HMDB00904	14.3183	12.7139	12.2154	11.7283	9.2198	10.0088	N.D.	N.D.	N.D.	N.D.	N.D.	N.D.	13.0826	1.0988	10.319	1.28272	N.D.	N.A.	N.D.	N.A.
A_0097	CoA_divalent	C00010	HMDB01423	20.0355	6.53856	N.D.	N.D.	N.D.	N.D.	49.9134	44.4245	49.4641	73.7317	69.9525	20.3979	13.287	9.54377	N.D.	N.A.	47.934	3.04763	54.694	29.7614
C_0041	Creatine	C00300	HMDB00064	687.885	728.314	703.083	577.991	475.975	496.68	813.04	744.605	829.653	1091.56	999.594	870.728	706.427	20.4212	516.882	53.9247	795.766	45.0789	987.295	110.93
C_0021	Creatinine	C00791	HMDB00562	N.D.	N.D.	N.D.	N.D.	N.D.	N.D.	1.48206	N.D.	N.D.	N.D.	N.D.	N.D.	N.D.	N.A.	N.D.	N.A.	1.48206	N.A.	N.D.	N.A.
C_0031	Cys	C00097,C00736,C00793	HMDB00574,HMDB03417	102.049	13.7133	9.1798	N.D.	9.44261	7.18098	1454.99	1866.76	1490.77	1960.19	1859.64	20.2617	41.6475	52.3587	8.31179	1.59922	1604.17	228.109	1280.03	1092.15
C_0098	Cytidine	C00475	HMDB00089	11.9324	14.9267	16.2362	11.8705	9.93942	9.24893	N.D.	N.D.	N.D.	N.D.	N.D.	N.D.	14.3651	2.20617	10.353	1.35884	N.D.	N.A.	N.D.	N.A.
A_0039	Dihydroxyacetone phosphate	C00111	HMDB01473	23.1238	31.8461	31.8445	13.7573	16.3044	14.9844	66.3587	133.607	109.033	85.2303	107.083	91.6014	28.9381	5.03537	15.0154	1.27382	103	34.0279	94.6384	11.2387
A_0061	Erythrose 4-phosphate	C00279,C03604	HMDB01321	17.6123	20.8972	15.6586	N.D.	N.D.	10.3656	7.28319	19.7923	8.99202	19.6809	N.D.	N.D.	18.0561	2.64734	10.3656	N.A.	12.0225	6.78288	19.6809	N.A.
A_0091	Fructose 1,6-diphosphate	C00354	HMDB01058	N.D.	N.D.	N.D.	N.D.	N.D.	N.D.	87.3833	91.5146	104.002	117.114	113.505	114.114	N.D.	N.A.	N.D.	N.A.	94.3001	8.65253	114.911	1.9323
A_0075	Fructose 6-phosphate	C05345,C00085	HMDB00124	7.35039	12.5368	8.66498	N.D.	N.D.	N.D.	31.5103	52.1327	38.7697	41.0893	30.5432	30.1421	9.51737	2.69621	N.D.	N.A.	40.8042	10.4607	33.9249	6.20778
A_0010	Fumaric acid	C00122	HMDB00134	819.259	891.941	881.205	640.648	652.221	660.122	333.897	338.393	345.641	428.199	423.964	415.634	864.135	39.2326	650.997	9.79463	339.31	5.92564	422.599	6.39313
C_0013	GABA	C00334	HMDB00112	49.4705	53.7008	60.9126	39.1253	42.0628	42.4544	216.704	210.872	230.138	291.188	269.713	277.794	54.6946	5.78546	41.2142	1.81959	219.238	9.87987	279.565	10.8466
A_0110	GDP	C00035	HMDB01201	272.043	244.374	224.774	191.285	206.977	209.871	90.5637	83.1727	94.7263	108.447	116.919	114.559	247.064	23.7494	202.711	10.0006	89.4875	5.85149	113.308	4.37233
A_0095	GMP	C00144	HMDB01397	52.3949	51.9272	56.0817	47.3542	46.249	46.041	22.7797	18.626	21.1478	25.4753	25.6334	26.4665	53.4679	2.27568	46.5481	0.705841	20.8511	2.0927	25.8584	0.532554
A_0119	GTP	C00044	HMDB01273	3037.28	2706.72	2438.87	1791.58	2188.03	2069.61	1586.64	1662.97	1654.1	2095.35	1908.41	1897.27	2727.62	299.749	2016.41	203.51	1634.57	41.7458	1967.01	111.283
C_0057	Gln	C00064,C00303,C00819	HMDB00641,HMDB03423	4073.41	5462.29	4472.43	3412.03	3451.38	4394.24	18416	20024.1	19511.7	22499.7	22573.4	23332.9	4669.37	715.081	3752.55	556.072	19317.3	821.519	22802	461.249
C_0060	Glu	C00025,C00217,C00302	HMDB00148,HMDB03339	59664.3	57582.5	57357	44976.1	45048	43432.5	40594.8	43293.8	42951.1	51475.7	48312	48615.5	58201.3	1272.05	44485.5	912.695	42279.9	1469.34	49467.7	1745.56
A_0060	Gluconic acid	C00257	HMDB00625	174.873	186.751	181.709	161.887	140.756	139.435	207.417	188.513	214.396	215.579	219.124	305.664	181.111	5.96197	147.359	12.5986	203.442	13.3914	246.789	51.0176
A_0076	Glucose 1-phosphate	C00103	HMDB01586	18.4096	10.4076	12.2786	27.6416	15.5463	19.8259	112.002	118.877	110.833	75.6406	82.8864	73.8037	13.6986	4.18568	21.0046	6.13318	113.904	4.34616	77.4436	4.80226
A_0072	Glucose 6-phosphate	C00668,C01172,C00092	HMDB01401	19.5503	29.1782	26.5417	8.05153	10.1232	10.4338	79.5855	150.415	102.821	103.693	95.1256	76.2655	25.0901	4.97537	9.53616	1.29507	110.941	36.1063	91.6949	14.0322
C_0115	Glutathione (GSH)	C00051	HMDB00125	273.568	43.4377	20.1254	N.D.	N.D.	31.9218	26332.6	30593.4	25356.7	33020.4	31357.6	623.763	112.377	140.081	31.9218	N.A.	27427.6	2784.78	21667.3	18243.2
C_0114	Glutathione (GSSG)_divalent	C00127	HMDB03337	6551.36	6068.66	6736.37	4866.92	4997.82	4878.57	4211.55	3529.25	5824.86	4416.29	4413.44	13164.2	6452.13	344.739	4914.44	72.449	4521.89	1178.85	7331.3	5051.41
C_0003	Gly	C00037	HMDB00123	15376.6	13819.3	14315.5	12192.9	11711.4	11799.8	22196.1	23208.6	23074.4	29388.1	28721.9	28700.8	14503.8	795.551	11901.4	256.327	22826.3	549.949	28936.9	390.876
A_0040	Glycerol 3-phosphate	C00093	HMDB00126	421.891	383.309	427.662	402.704	459.277	396.17	228.288	285.474	273.189	247.325	286.183	284.409	410.954	24.1143	419.384	34.7027	262.317	30.1037	272.639	21.9404
C_0109	Guanosine	C00387	HMDB00133	2.53432	N.D.	N.D.	N.D.	N.D.	N.D.	3.73869	3.51201	4.67304	4.85891	5.88751	3.863	2.53432	N.A.	N.D.	N.A.	3.97458	0.615413	4.86981	1.0123
C_0065	His	C00135,C00768,C06419	HMDB00177	3951.69	3498.97	3532.35	3178.07	2843.37	2765.16	2970.86	3272.92	3229.79	3654.92	3570.33	3717.22	3661	252.295	2928.87	219.33	3157.86	163.376	3647.49	73.728
C_0028	Homoserine	C00263	HMDB00719	37.5626	38.1565	33.8216	28.7759	29.1809	26.9086	8.00924	N.D.	N.D.	N.D.	11.3926	10.6938	36.5136	2.35016	28.2885	1.21205	8.00924	N.A.	11.0432	0.494159
C_0040	Hydroxyproline	C01157	HMDB00725	25.9426	22.5783	17.8882	19.5364	18.3997	19.1418	16.0039	15.106	18.5886	21.1651	26.9745	21.8247	22.1363	4.04535	19.026	0.577133	16.5662	1.80813	23.3215	3.18082
A_0094	IMP	C00130	HMDB00175	21.1558	18.0873	20.3305	14.4547	11.1663	16.4532	8.4328	8.31533	8.79212	9.20266	6.69854	8.43171	19.8579	1.58791	14.0247	2.66955	8.51342	0.248412	8.11097	1.2825
C_0042	Ile	C00407,C06418,C16434	HMDB00172	7467	6739.18	6873.88	5678.64	5492.56	5434.73	8368.54	8995.91	9136.14	10438.5	10196.5	10282	7026.69	387.222	5535.31	127.448	8833.53	408.751	10305.7	122.725
A_0058	Isocitric acid	C00311	HMDB00193	N.D.	N.D.	N.D.	N.D.	N.D.	N.D.	61.5727	65.9587	61.1365	75.5457	79.2686	84.3874	N.D.	N.A.	N.D.	N.A.	62.8893	2.66709	79.7339	4.43921
A_0005	Lactic acid	C00186,C00256,C01432	HMDB00190,HMDB01311	2123.94	2562.91	2728.45	1984.73	1715.95	1724.48	6305.36	5304.42	7118.46	8836.66	8967.05	7599.44	2471.76	312.392	1808.39	152.774	6242.75	908.638	8467.72	754.773
C_0046	Leu	C00123,C01570,C16439	HMDB00687	6979.26	6033.27	6259.31	5266.63	4862.85	4893.07	8320.01	9083.23	9078.72	10791	10154.6	10303.4	6423.95	494.017	5007.52	224.911	8827.32	439.349	10416.3	332.919
C_0058	Lys	C00047,C00739,C16440	HMDB00182,HMDB03405	6685.87	6053.94	6493.32	5172.27	5032.24	4604.52	3225.86	3314.03	3359.18	4320.79	4045.55	3826	6411.04	323.896	4936.34	295.774	3299.69	67.8052	4064.11	247.918
A_0021	Malic acid	C00149,C00497,C00711	HMDB00156,HMDB00744	3500.8	3934.1	3744.82	2801.81	2721.97	2749.68	1309.21	1272.16	1274.6	1707.88	1535.31	1590.35	3726.57	217.223	2757.82	40.5338	1285.32	20.7199	1611.18	88.1467
C_0061	Met	C00073,C00855,C01733	HMDB00696	4288.56	3873.05	3659.75	3419.66	3059.85	2755.4	3254.39	3248.12	3433.48	4014.28	3732.71	3704.02	3940.46	319.777	3078.3	332.514	3312	105.257	3817	171.447
A_0128	NAD+	C00003	HMDB00902	2371.82	1909.59	1975.76	1263.16	1613.89	1546.03	2881.26	3008.69	2862.92	3579.71	3370.89	3244.99	2085.72	249.968	1474.36	186.024	2917.62	79.3976	3398.53	169.062
A_0130	NADP+	C00006	HMDB00217	241.875	243.435	261.75	173.613	159.302	158.557	149.462	198.529	169.399	247.585	190.749	184.766	249.02	11.0519	163.824	8.48598	172.463	24.6767	207.7	34.671
C_0045	Ornithine	C00077,C00515,C01602	HMDB00214,HMDB03374	672.851	661.21	680.181	594.948	541.352	585.762	33.2897	43.6665	39.9944	51.9609	50.3691	56.3093	671.414	9.56709	574.021	28.6626	38.9835	5.26172	52.8798	3.07482
A_0098	PRPP	C00119	HMDB00280	91.4437	109.358	138.437	37.4057	61.0314	82.3844	150.052	185.585	165.299	148.614	170.205	210.665	113.08	23.7169	60.2738	22.4989	166.979	17.826	176.495	31.5002
C_0069	Phe	C00079,C02057,C02265	HMDB00159	5365.73	4810.25	4899.82	3968.55	3919.87	3810.22	7014.66	7405.88	7432.51	8768.67	8708.26	8649.66	5025.27	298.237	3899.55	81.0934	7284.35	233.941	8708.86	59.5065
A_0036	Phosphoenolpyruvic acid	C00074	HMDB00263	276.709	293.737	271.585	235.503	191.354	184.588	50.6197	49.105	55.7879	58.1736	52.9974	65.5139	280.677	11.5966	203.815	27.6501	51.8375	3.50394	58.895	6.28935
C_0022	Pro	C00148,C00763,C16435	HMDB00162,HMDB03411	12828.5	10748.5	11000.8	10675.1	9730.09	10217.8	2228.61	2415.66	2344.12	3123.98	3071.95	3124.19	11526	1135.06	10207.7	472.596	2329.46	94.3839	3106.71	30.1
C_0004	Putrescine	C00134	HMDB01414	13.0568	12.7801	11.7039	8.22228	8.10889	8.37495	5.48827	6.93952	5.51458	7.17782	9.78081	8.2896	12.5136	0.714712	8.23537	0.133512	5.98079	0.830388	8.41608	1.3061
A_0068	Ribose 5-phosphate	C00117	HMDB01548	N.D.	N.D.	10.9973	N.D.	N.D.	N.D.	10.7082	19.0452	14.0777	12.2524	14.7639	19.5676	10.9973	N.A.	N.D.	N.A.	14.6104	4.19397	15.528	3.71694
A_0069	Ribulose 5-phosphate	C00199,C01101	HMDB00618	15.7133	16.7762	21.8826	10.566	13.0414	13.1709	35.5231	40.9353	41.7502	43.4639	42.4795	40.8454	18.1241	3.2981	12.2594	1.468	39.4028	3.38458	42.2629	1.3226
C_0118	S-Adenosylmethionine	C00019	HMDB01185	479.052	441.04	459.291	358.277	341.015	357.634	243.249	257.799	261.259	311.384	288.504	299.833	459.794	19.0107	352.308	9.7861	254.102	9.55678	299.907	11.4403
A_0080	Sedoheptulose 7-phosphate	C05382	HMDB01068	13.165	13.199	11.1932	7.04169	7.95748	8.52306	8.93679	14.6792	11.5315	14.7957	N.D.	11.2014	12.5191	1.14836	7.84075	0.747553	11.7158	2.87563	12.9986	2.54158
C_0016	Ser	C00065,C00716,C00740	HMDB00187,HMDB03406	36257.9	32191.9	33013.4	28231.6	27016.4	26451.2	6054.19	6575.43	6461.71	7620.04	7493.55	7392.81	33821	2149.98	27233.1	909.784	6363.77	274.072	7502.13	113.858
C_0056	Spermidine	C00315	HMDB01257	28.9313	24.9651	33.5456	20.1621	19.4254	17.8192	26.2025	28.4337	24.4718	33.8069	34.1608	34.7015	29.1473	4.29437	19.1356	1.19807	26.3693	1.98625	34.2231	0.45053
C_0085	Spermine	C00750	HMDB01256	59.4653	54.3011	83.6594	60.2916	49.2617	47.4118	25.9691	33.4618	26.6113	29.1515	31.2465	34.7677	65.8086	15.6734	52.3217	6.9638	28.6807	4.15296	31.7219	2.83815
A_0013	Succinic acid	C00042	HMDB00254	793.675	827.571	894.042	808.065	707.39	697.065	198.495	183.909	194.194	271.753	255.084	432.158	838.429	51.0573	737.507	61.3229	192.2	7.49472	319.665	97.7776
C_0030	Thr	C00188,C00820	HMDB00167	35686.4	31891.4	32561.3	26144.2	25713.9	25686.3	16401.7	17647.2	17622.1	21198.8	20438.4	21058.3	33379.7	2025.58	25848.1	256.799	17223.7	711.994	20898.5	404.603
C_0087	Trp	C00078,C00525,C00806	HMDB00929	87.7256	95.3518	97.3477	76.7544	69.6246	71.8855	1524.38	1626.79	1639.61	1886.58	1880.22	1877.8	93.475	5.07817	72.7548	3.64354	1596.92	63.1533	1881.53	4.53735
C_0076	Tyr	C00082,C01536,C06420	HMDB00158	6033.73	5413.3	5342.3	4604.42	4381.78	4294.97	7495.69	7898.01	8147.38	9349.58	9132.43	9298.9	5596.45	380.362	4427.06	159.615	7847.03	328.821	9260.3	113.601
A_0102	UDP	C00015	HMDB00295	319.934	320.247	337.188	280.47	234.815	285.009	100.713	123.749	123.347	130.417	142.364	153.286	325.79	9.87268	266.765	27.7622	115.936	13.1853	142.022	11.4382
A_0088	UMP	C00105	HMDB00288	96.524	78.7882	85.0061	75.3241	72.4468	85.2524	32.6519	23.7295	29.5458	33.1783	37.8026	36.4492	86.7728	8.99893	77.6745	6.71857	28.6424	4.52928	35.81	2.37752
A_0115	UTP	C00075	HMDB00285	4792.35	4616.75	4232.01	2892.77	3168.25	3209.91	3468.45	3830.37	3922.5	4023.23	4123.57	4320.73	4547.04	286.603	3090.31	172.341	3740.44	240.011	4155.85	151.35
C_0025	Val	C00183,C06417,C16436	HMDB00883	7616.41	6521.74	6766.47	5696.06	5379.04	5311.07	8079.47	8693.02	8490.83	10129.3	9880.33	9864.05	6968.21	574.545	5462.06	205.482	8421.11	312.659	9957.9	148.684
A_0089	cAMP	C00575	HMDB00058	178.186	192.516	172.385	80.1165	124.048	106.081	N.D.	N.D.	N.D.	N.D.	N.D.	N.D.	181.029	10.3626	103.415	22.0866	N.D.	N.A.	N.D.	N.A.
A_0044	cis-Aconitic acid	C00417	HMDB00072	43.9473	54.0065	48.8113	38.7615	36.0613	33.8168	81.2409	85.4637	83.5151	107.596	111.988	113.404	48.9217	5.03051	36.2132	2.47581	83.4066	2.11351	110.996	3.0284
A_0117	dATP	C00131	HMDB01532	18.0651	17.1699	17.6605	6.08701	8.87226	10.0083	13.6025	13.7809	14.5778	15.6327	14.0837	14.4099	17.6318	0.448281	8.32252	2.01762	13.987	0.51929	14.7087	0.816599
A_0112	dCTP	C00458	HMDB00998	25.5182	27.4853	26.1733	14.2058	20.0427	19.992	8.63529	9.82039	10.423	11.1197	10.8826	12.6805	26.3923	1.00165	18.0802	3.35543	9.62623	0.909535	11.5609	0.976782
A_0086	dTMP	C00364	HMDB01227	5.68959	5.30574	4.63	4.12413	3.32319	3.20047	N.D.	N.D.	N.D.	N.D.	N.D.	N.D.	5.20844	0.536453	3.54926	0.501614	N.D.	N.A.	N.D.	N.A.
A_0113	dTTP	C00459	HMDB01342	53.7111	51.5474	50.5317	26.4786	37.5575	30.6964	23.4766	31.0684	24.763	19.5528	28.2963	26.247	51.9301	1.62382	31.5775	5.59173	26.436	4.063	24.6987	4.5728
C_0006	β-Ala	C00099	HMDB00056	794.1	677.385	736.224	565.73	550.544	571.426	11186	11389.5	11606.8	13902.1	13783.1	13197.7	735.903	58.3581	562.567	10.7943	11394.1	210.421	13627.6	377.059
N.D.: Not Detected.
